# Supplementary material for: Control of Neuronal Network in Caenorhabditis elegans
Source: PLoS One. 2015 Sep 28;10(9):e0139204. doi: 10.1371/journal.pone.0139204 (PMC4586142; doi:10.1371/journal.pone.0139204)
Supplement: S1 Data — Neuron-gene bipartite graph is curated from WormWeb (www.wormweb.org). The data contains two columns: Column I—neuron group’s names and column II—genes expressed. (XLSX) [file pone.0139204.s005.xlsx]

## Sheet: Sheet1
Neuron Group	Genes Expressed
ADA	dkf-2(b)
ADA	eat-4
ADA	flp-8
ADA	nsy-5
ADA	pdf-1
ADE	acr-16
ADE	asic-1
ADE	ast-1
ADE	bas-1
ADE	cat-1
ADE	cat-2
ADE	cat-4
ADE	che-2
ADE	che-3
ADE	dat-1
ADE	dop-2
ADE	dyf-11
ADE	exp-1
ADE	gpa-14
ADE	osm-6
ADE	pdf-1
ADE	snf-3
ADE	tax-2
ADE	trp-4
ADF	bas-1
ADF	cat-1
ADF	ceh-19(b)
ADF	che-12
ADF	che-2
ADF	che-3
ADF	dyf-11
ADF	eat-4
ADF	egl-30
ADF	flp-21
ADF	glb-5
ADF	gpa-10
ADF	gpa-13
ADF	gpa-3
ADF	ins-1
ADF	ins-7
ADF	lin-11
ADF	mgl-3
ADF	ncs-1
ADF	nlp-3
ADF	nmur-1
ADF	npr-5
ADF	nsy-5
ADF	ntr-1
ADF	ntr-2
ADF	odr-3
ADF	osm-3
ADF	osm-6
ADF	osm-9
ADF	ser-2
ADF	srb-6
ADF	srd-1
ADF	srh-142
ADF	syg-1
ADF	tax-6
ADF	tmc-1
ADF	tph-1
ADL	che-12
ADL	che-2
ADL	che-3
ADL	dyf-11
ADL	eat-4
ADL	EGAP5.1
ADL	flp-21
ADL	flp-4
ADL	gcy-21
ADL	gpa-1
ADL	gpa-11
ADL	gpa-15
ADL	gpa-3
ADL	gpc-1
ADL	K07C5.9
ADL	lin-11
ADL	mbr-1
ADL	ncs-1
ADL	ncx-6
ADL	ncx-7
ADL	nlp-10
ADL	nlp-7
ADL	nlp-8
ADL	nmur-1
ADL	nsy-5
ADL	ntr-1
ADL	ntr-2
ADL	ocr-1
ADL	ocr-2
ADL	osm-3
ADL	osm-6
ADL	osm-9
ADL	qui-1
ADL	rgs-3
ADL	sod-1
ADL	srb-6
ADL	sre-1
ADL	srh-220
ADL	sro-1
ADL	svh-1
ADL	syg-1
ADL	tax-6
ADL	tmc-1
ADL	ttx-3
ADL	tyra-3
ADL	unc-7
AFD	casy-1
AFD	ceh-14
AFD	che-3
AFD	cmk-1
AFD	dkf-2(b)
AFD	dyf-11
AFD	eat-16
AFD	eat-4
AFD	flp-6
AFD	gcy-12
AFD	gcy-18
AFD	gcy-23
AFD	gcy-29
AFD	gcy-8
AFD	gpc-1
AFD	hen-1
AFD	ncs-1
AFD	nlp-21
AFD	nlp-7
AFD	nmur-1
AFD	nsy-5
AFD	ntc-1
AFD	osm-6
AFD	pdf-1
AFD	tax-2
AFD	tax-4
AFD	tax-6
AFD	ttx-4
AFD	tyra-3
AIA	cng-1
AIA	flp-1
AIA	flp-2
AIA	gcy-28(d)
AIA	glr-2
AIA	gpa-2
AIA	ins-1
AIA	mgl-1
AIA	mod-1
AIA	nmur-1
AIA	npr-11
AIA	npr-5
AIA	ntr-2
AIA	rig-4
AIA	scd-2
AIA	sra-11
AIA	ttx-3
AIB	aptf-1
AIB	eat-4
AIB	flp-20
AIB	ggr-1
AIB	glr-1
AIB	glr-2
AIB	glr-5
AIB	inx-1
AIB	mod-1
AIB	ncam-1
AIB	rig-1
AIB	rig-6(a)
AIB	tax-6
AIB	unc-7
AIB	wrk-1
AIM	bas-1
AIM	cat-1
AIM	dkf-2(b)
AIM	eat-4
AIM	flp-10
AIM	flp-22
AIM	gcy-18
AIM	ins-1
AIM	mbr-1
AIM	nsy-5
AIM	pdf-1
AIM	pdf-2
AIM	tax-6
AIM	tph-1
AIM	tyra-3
AIM	unc-86
AIN	ceh-10
AIN	eat-4
AIN	flp-19
AIN	K07C5.9
AIN	mbr-1
AIN	ncam-1
AIN	rig-1
AIN	rig-5
AIN	syg-1
AIN	wrk-1
AIY	B0207.7
AIY	C16B8.4
AIY	C50F7.1
AIY	ceh-10
AIY	ckr-2
AIY	cmk-1
AIY	dkf-2(b)
AIY	drn-1
AIY	F16C3.1
AIY	F17C11.2
AIY	F48E3.8
AIY	F54E4.4
AIY	F55C12.5
AIY	flp-1
AIY	flp-18
AIY	gcy-1
AIY	glc-3
AIY	glr-2
AIY	glr-5
AIY	hen-1
AIY	inx-18
AIY	jnk-1
AIY	K04G2.2
AIY	kal-1
AIY	lat-1
AIY	ldb-1
AIY	lgc-27
AIY	lgc-38
AIY	lgc-46
AIY	lin-14
AIY	M02B1.2
AIY	mod-1
AIY	ncs-1
AIY	ncx-1
AIY	nhx-1
AIY	nlp-15
AIY	npr-11
AIY	npr-14
AIY	nsy-5
AIY	pll-1
AIY	R10H10.4
AIY	ser-2
AIY	siah-1
AIY	snb-1
AIY	sra-11
AIY	T19C4.5
AIY	tax-6
AIY	tpst-1
AIY	trx-2
AIY	ttx-3
AIY	ttx-4
AIY	unc-17
AIY	wrk-1
AIY	Y40C5A.4
AIZ	cmk-1
AIZ	eat-4
AIZ	flp-22
AIZ	glr-2
AIZ	glr-5
AIZ	gpa-3
AIZ	kal-1
AIZ	lin-11
AIZ	mbr-1
AIZ	mod-1
AIZ	nmur-1
AIZ	nsy-5
AIZ	ntc-1
AIZ	ser-2
AIZ	syg-2
AIZ	tax-6
AIZ	ttx-4
AIZ	unc-86
ALA	ceh-10
ALA	ceh-14
ALA	ceh-17
ALA	deg-3
ALA	des-2
ALA	flp-7
ALA	gpa-14
ALA	ida-1
ALA	let-23
ALA	nmur-1
ALA	pida-1
ALA	plc-3
ALA	rab-3
ALA	sra-10
ALA	unc-119
ALA	unc-53
ALA	ver-3
ALM	acr-23
ALM	avr-14
ALM	C03A3.3
ALM	deg-3
ALM	degt-1
ALM	dop-1
ALM	eat-4
ALM	egl-3
ALM	flp-20
ALM	flp-4
ALM	flp-8
ALM	glr-8
ALM	lgc-55
ALM	mec-10
ALM	mec-17
ALM	mec-18
ALM	mec-2
ALM	mec-3
ALM	mec-4
ALM	mec-6
ALM	mec-9
ALM	nlp-7
ALM	pdfr-1
ALM	T07D1.3
ALM	tyra-2
ALM	unc-104
ALM	unc-119
ALM	unc-2
ALM	unc-31
ALM	unc-36
ALM	unc-7
ALN	dop-1
ALN	eat-20
ALN	gcy-35
ALN	gpa-10
ALN	inx-3
ALN	lgc-55
ALN	ser-2
ALN	syg-2
ALN	tyra-2
ALN	unc-36
AQR	che-2
AQR	che-3
AQR	dkf-2(b)
AQR	dyf-11
AQR	eat-4
AQR	gcy-25
AQR	gcy-32
AQR	gcy-33
AQR	gcy-34
AQR	gcy-35
AQR	gcy-36
AQR	gcy-37
AQR	glb-5
AQR	gpa-8
AQR	ncx-5
AQR	npr-1
AQR	osm-6
AQR	pdf-2
AQR	snf-3
AQR	tax-2
AQR	tax-4
AQR	tmc-1
AS	ckr-2
AS	dgk-1
AS	dop-1
AS	dop-3
AS	goa-1
AS	inx-3
AS	nlg-1
AS	ric-7
AS	unc-7
AS	vab-3
ASE	C39D10.5
ASE	casy-1
ASE	ceh-36
ASE	che-12
ASE	che-2
ASE	che-3
ASE	cog-1
ASE	die-1
ASE	dkf-2(b)
ASE	dsc-1
ASE	dyf-11
ASE	eat-16
ASE	eat-4
ASE	EGAP5.1
ASE	F08B4.4
ASE	F08G12.8
ASE	flp-13
ASE	flp-20
ASE	flp-21
ASE	flp-4
ASE	flp-5
ASE	flp-6
ASE	flp-8
ASE	gcy-1
ASE	gcy-12
ASE	gcy-14
ASE	gcy-19
ASE	gcy-20
ASE	gcy-22
ASE	gcy-29
ASE	gcy-3
ASE	gcy-4
ASE	gcy-5
ASE	gcy-6
ASE	gcy-7
ASE	glr-3
ASE	gpa-3
ASE	gpc-1
ASE	hen-1
ASE	ins-1
ASE	ins-22
ASE	ins-26
ASE	ins-32
ASE	K07C5.9
ASE	lim-6
ASE	lsy-6
ASE	mgl-3
ASE	ncs-1
ASE	ncx-4
ASE	nlp-14
ASE	nlp-3
ASE	nlp-5
ASE	nlp-7
ASE	npr-1
ASE	npr-5
ASE	ntr-1
ASE	osm-3
ASE	osm-6
ASE	osm-9
ASE	tax-2
ASE	tax-4
ASE	tax-6
ASE	tmc-1
ASE	trp-2
ASE	trx-2
ASE	ttx-4
ASE	tyra-2
ASE	ugt-56
ASE	unc-36
ASG	casy-1
ASG	ceh-37
ASG	che-12
ASG	che-2
ASG	che-3
ASG	dkf-2(b)
ASG	dop-4
ASG	dyf-11
ASG	eat-4
ASG	flp-13
ASG	flp-21
ASG	flp-22
ASG	flp-6
ASG	gcy-15
ASG	gcy-21
ASG	glb-5
ASG	gpa-3
ASG	ins-1
ASG	ncs-1
ASG	npr-1
ASG	npr-5
ASG	ntc-1
ASG	osm-3
ASG	osm-6
ASG	osm-9
ASG	sod-5
ASG	tax-2
ASG	tax-4
ASG	tph-1
ASG	trp-2
ASG	tyra-2
ASG	unc-30
ASH	casy-1
ASH	che-12
ASH	che-2
ASH	che-3
ASH	dcar-1
ASH	dyf-11
ASH	eat-16
ASH	eat-4
ASH	egl-3
ASH	flp-21
ASH	gpa-1
ASH	gpa-11
ASH	gpa-13
ASH	gpa-14
ASH	gpa-15
ASH	gpa-3
ASH	gpc-1
ASH	ins-1
ASH	nlp-15
ASH	nlp-3
ASH	npr-1
ASH	nsy-5
ASH	ntr-1
ASH	ocr-2
ASH	odr-3
ASH	osm-3
ASH	osm-6
ASH	osm-9
ASH	qui-1
ASH	rgs-3
ASH	ser-5
ASH	sra-6
ASH	srb-6
ASH	tax-6
ASH	tmc-1
ASH	trpa-1
ASH	ttx-4
ASH	tyra-2
ASH	ugt-56
ASH	unc-42
ASH	unc-8
ASI	che-12
ASI	che-2
ASI	che-3
ASI	daf-11
ASI	daf-28
ASI	daf-7
ASI	dcar-1
ASI	dyf-11
ASI	flp-10
ASI	flp-2
ASI	flp-21
ASI	gcy-1
ASI	gcy-2
ASI	gcy-27
ASI	gcy-3
ASI	gpa-1
ASI	gpa-10
ASI	gpa-14
ASI	gpa-3
ASI	gpa-4
ASI	gpa-5
ASI	gpa-6
ASI	gpc-1
ASI	ins-1
ASI	ins-22
ASI	ins-26
ASI	ins-3
ASI	ins-32
ASI	ins-4
ASI	ins-6
ASI	ins-7
ASI	K07C5.9
ASI	ncam-1
ASI	ncs-1
ASI	nhr-69
ASI	nlp-1
ASI	nlp-14
ASI	nlp-18
ASI	nlp-24
ASI	nlp-27
ASI	nlp-5
ASI	nlp-6
ASI	nlp-7
ASI	nlp-9
ASI	npr-5
ASI	nsy-5
ASI	odr-1
ASI	osm-3
ASI	osm-6
ASI	osm-9
ASI	pdf-1
ASI	rgs-3
ASI	sad-1
ASI	skn-1
ASI	skn-1(b)
ASI	sma-6
ASI	snf-5
ASI	sod-1
ASI	sod-5
ASI	sra-6
ASI	srd-1
ASI	srg-41
ASI	str-2
ASI	str-3
ASI	tax-2
ASI	tax-4
ASI	tax-6
ASI	trpa-1
ASI	ttx-3
ASI	tyra-2
ASI	wrk-1
ASJ	C39D10.5
ASJ	casy-1
ASJ	che-12
ASJ	che-2
ASJ	che-3
ASJ	daf-11
ASJ	daf-28
ASJ	dyf-11
ASJ	eat-16
ASJ	eat-4
ASJ	EGAP5.1
ASJ	flp-21
ASJ	gcy-27
ASJ	gpa-1
ASJ	gpa-10
ASJ	gpa-14
ASJ	gpa-3
ASJ	gpa-9
ASJ	gpc-1
ASJ	ins-1
ASJ	ins-3
ASJ	ins-32
ASJ	ins-4
ASJ	ins-6
ASJ	K07C5.9
ASJ	ncam-1
ASJ	nlp-3
ASJ	npr-5
ASJ	odr-1
ASJ	osm-3
ASJ	osm-6
ASJ	osm-9
ASJ	rgs-3
ASJ	snf-5
ASJ	sre-1
ASJ	srh-11
ASJ	ssu-1
ASJ	tax-2
ASJ	tax-4
ASJ	tax-6
ASJ	trx-1
ASJ	wrk-1
ASK	C39D10.5
ASK	che-12
ASK	che-2
ASK	che-3
ASK	daf-11
ASK	dyf-11
ASK	eat-4
ASK	F08G12.8
ASK	flp-13
ASK	flp-21
ASK	gcy-27
ASK	gpa-14
ASK	gpa-15
ASK	gpa-2
ASK	gpa-3
ASK	ins-22
ASK	ins-7
ASK	mbr-1
ASK	nlp-10
ASK	nlp-14
ASK	nlp-8
ASK	npr-5
ASK	nsy-5
ASK	odr-1
ASK	osm-3
ASK	osm-6
ASK	osm-9
ASK	pdf-1
ASK	rgs-3
ASK	snf-5
ASK	sod-1
ASK	sod-5
ASK	sra-7
ASK	sra-9
ASK	srbc-64
ASK	srbc-66
ASK	srg-2
ASK	srg-41
ASK	srg-8
ASK	tax-2
ASK	tax-4
ASK	tax-6
ASK	trpa-1
ASK	ttx-3
ASK	tyra-3
ASK	unc-36
ASK	wrk-1
AUA	C41G7.6
AUA	dkf-2(b)
AUA	dop-1
AUA	eat-16
AUA	eat-4
AUA	flp-10
AUA	flp-11
AUA	flp-8
AUA	glr-4
AUA	glt-4
AUA	K07C5.9
AUA	magi-1
AUA	mbr-1
AUA	npr-1
AUA	npr-5
AUA	rig-1
AUA	rig-5
AUA	rig-6(a)
AUA	ser-2
AUA	sre-4
AUA	tax-6
AUA	tyra-3
AUA	wrk-1
AVA	acr-15
AVA	acr-16
AVA	dbl-1
AVA	eat-16
AVA	eat-4
AVA	flp-1
AVA	flp-18
AVA	flp-22
AVA	ggr-3
AVA	glr-1
AVA	glr-2
AVA	glr-4
AVA	glr-5
AVA	gpa-14
AVA	inx-19
AVA	magi-1
AVA	nmr-1
AVA	nmr-2
AVA	npr-4
AVA	opt-3
AVA	rig-1
AVA	rig-3
AVA	rig-6(a)
AVA	tax-6
AVA	trp-1
AVA	unc-36
AVA	unc-6
AVA	unc-7
AVA	unc-8
AVA	unc-9
AVA	wrk-1
AVB	acr-15
AVB	egl-3
AVB	ggr-3
AVB	glr-1
AVB	glr-5
AVB	inx-19
AVB	lgc-55
AVB	ncam-1
AVB	pdf-1
AVB	rig-1
AVB	rig-6(a)
AVB	sra-11
AVB	trp-2
AVB	unc-6
AVB	unc-7
AVB	unc-8
AVB	unc-9
AVD	aex-2
AVD	cfi-1
AVD	egl-3
AVD	glr-1
AVD	glr-2
AVD	glr-5
AVD	magi-1
AVD	nmr-1
AVD	nmr-2
AVD	pdf-2
AVD	pdfr-1
AVD	rig-1
AVD	rig-5
AVD	trp-2
AVD	unc-8
AVE	casy-1
AVE	eat-4
AVE	flp-1
AVE	glr-1
AVE	glr-2
AVE	glr-5
AVE	ncam-1
AVE	ncs-1
AVE	nmr-1
AVE	nmr-2
AVE	opt-3
AVE	rig-1
AVE	rig-6(a)
AVE	tax-6
AVE	trp-2
AVE	unc-7
AVE	wrk-1
AVF	dkf-2(b)
AVF	pdfr-1
AVF	unc-4
AVG	deg-3
AVG	flp-22
AVG	flp-7
AVG	glr-1
AVG	glr-2
AVG	ins-17
AVG	inx-18
AVG	lin-11
AVG	lite-1
AVG	nmr-1
AVG	nmr-2
AVG	ntr-2
AVG	pdf-2
AVG	rig-6(a)
AVG	unc-6
AVG	unc-7
AVH	flp-12
AVH	ggr-1
AVH	glr-4
AVH	lin-11
AVH	magi-1
AVH	rig-1
AVH	ser-2
AVH	syg-1
AVH	unc-42
AVH	unc-7
AVJ	ceh-10
AVJ	dkf-2(b)
AVJ	eat-4
AVJ	flp-12
AVJ	glr-1
AVJ	hlh-34
AVJ	lin-11
AVJ	rig-1
AVJ	ser-5
AVJ	unc-42
AVK	dkf-2(b)
AVK	flp-1
AVK	gcy-29
AVK	glr-5
AVK	ncs-1
AVK	nmur-1
AVK	ntc-1
AVK	tax-6
AVK	unc-42
AVK	unc-7
AVL	aex-2
AVL	dop-4
AVL	flp-22
AVL	lim-6
AVL	unc-25
AVL	unc-47
AVM	acr-23
AVM	C03A3.3
AVM	dop-1
AVM	eat-4
AVM	egl-3
AVM	flp-20
AVM	flp-4
AVM	flp-8
AVM	gcy-35
AVM	gpa-16
AVM	lgc-55
AVM	mec-10
AVM	mec-17
AVM	mec-18
AVM	mec-2
AVM	mec-4
AVM	mec-6
AVM	mec-9
AVM	pdfr-1
AVM	T07D1.3
AVM	tyra-2
AVM	unc-104
AVM	unc-119
AVM	unc-2
AVM	unc-36
AVM	unc-7
AWA	che-2
AWA	dkf-2(b)
AWA	dyf-11
AWA	flp-19
AWA	gcy-2
AWA	gpa-5
AWA	gpa-6
AWA	ins-1
AWA	mbr-1
AWA	ncs-1
AWA	npr-5
AWA	ocr-1
AWA	ocr-2
AWA	odr-10
AWA	odr-3
AWA	odr-7
AWA	osm-6
AWA	osm-9
AWA	tax-6
AWA	trpa-1
AWB	casy-1
AWB	ceh-37
AWB	che-2
AWB	daf-11
AWB	dyf-11
AWB	eat-4
AWB	egl-30
AWB	fbf-1
AWB	gcy-10
AWB	gpc-1
AWB	ncs-1
AWB	nlp-3
AWB	nlp-9
AWB	npr-5
AWB	nsy-5
AWB	odr-1
AWB	odr-3
AWB	osm-6
AWB	rgs-3
AWB	ser-5
AWB	str-1
AWB	tax-2
AWB	tax-4
AWB	trpa-1
AWB	wrk-1
AWC	C39D10.5
AWC	calf-1
AWC	casy-1
AWC	ceh-36
AWC	che-2
AWC	daf-11
AWC	dkf-2(b)
AWC	dsc-1
AWC	dyf-11
AWC	eat-16
AWC	eat-4
AWC	egl-30
AWC	F08G12.8
AWC	fbf-1
AWC	flp-4
AWC	gcy-10
AWC	gcy-12
AWC	gcy-14
AWC	gcy-20
AWC	gcy-29
AWC	gpa-13
AWC	gpa-2
AWC	gpc-1
AWC	ins-22
AWC	ins-26
AWC	ins-32
AWC	K07C5.9
AWC	mgl-3
AWC	ncs-1
AWC	ncx-4
AWC	nlp-1
AWC	nsy-1
AWC	nsy-4
AWC	nsy-5
AWC	odr-1
AWC	odr-3
AWC	olrn-1(a)
AWC	osm-6
AWC	osm-9
AWC	rgs-3
AWC	sre-4
AWC	str-199
AWC	str-2
AWC	tax-2
AWC	tax-4
AWC	tax-6
AWC	ttx-4
AWC	tyra-3
AWC	unc-2
BAG	cah-2
BAG	ceh-37
BAG	che-3
BAG	dkf-2(b)
BAG	eat-20
BAG	eat-4
BAG	ets-5
BAG	flp-10
BAG	flp-11
BAG	flp-12
BAG	flp-13
BAG	flp-17
BAG	flp-19
BAG	gcy-31
BAG	gcy-33
BAG	gcy-9
BAG	glb-5
BAG	ins-1
BAG	ncs-1
BAG	ncx-5
BAG	nlp-3
BAG	npr-4
BAG	nsy-5
BAG	tax-2
BAG	tax-4
BAG	trp-1
BAG	tyra-3
BAG	vab-3
BDU	ceh-14
BDU	flp-10
BDU	flp-12
BDU	gcy-35
BDU	glr-8
BDU	gpa-16
BDU	nlp-1
BDU	nlp-15
BDU	npr-4
BDU	ntr-1
BDU	pdf-2
BDU	ser-2
BDU	tyra-2
BDU	unc-31
BDU	unc-36
BDU	unc-7
BDU	unc-86
CAN	arr-1
CAN	cah-2
CAN	cat-1
CAN	ceh-10
CAN	dop-4
CAN	ggr-2
CAN	gpa-10
CAN	gpa-14
CAN	gsa-1
CAN	igcm-1
CAN	inx-3
CAN	kal-1
CAN	kcc-2(b)
CAN	magi-1
CAN	nlp-10
CAN	nlp-15
CAN	ser-2
CAN	snf-3
CAN	sod-1
CAN	sod-5
CAN	tyra-2
CAN	unc-119
CAN	unc-31
CAN	unc-9
CEP	ace-1
CEP	acr-16
CEP	asic-1
CEP	ast-1
CEP	bas-1
CEP	cat-1
CEP	cat-2
CEP	cat-4
CEP	ceh-10
CEP	che-2
CEP	che-3
CEP	daf-10
CEP	dat-1
CEP	dop-2
CEP	flp-22
CEP	osm-6
CEP	tmc-1
CEP	trp-4
CEP	tyra-3
CEP	unc-7
DA	acr-2
DA	avr-15
DA	cha-1
DA	ckr-2
DA	dgk-1
DA	dop-1
DA	dop-3
DA	flp-11
DA	goa-1
DA	inx-1
DA	inx-3
DA	itr-1
DA	mbl-1
DA	mig-13
DA	ncam-1
DA	nlg-1
DA	pkc-1
DA	ric-7
DA	rig-4
DA	rig-6(a)
DA	ser-2
DA	syg-1
DA	syg-2
DA	unc-17
DA	unc-31
DA	unc-37
DA	unc-4
DA	unc-53
DA	unc-7
DA	unc-8
DA	unc-9
DA	wrk-1
DB	acr-2
DB	cha-1
DB	ckr-2
DB	dgk-1
DB	dop-1
DB	dop-3
DB	glr-4
DB	goa-1
DB	inx-1
DB	inx-3
DB	ncam-1
DB	nlg-1
DB	pdfr-1
DB	pkc-1
DB	ric-7
DB	rig-6(a)
DB	syg-1
DB	syg-2
DB	unc-17
DB	unc-31
DB	unc-7
DB	unc-8
DB	unc-9
DB	wrk-1
DD	dgk-1
DD	dop-3
DD	flp-11
DD	flp-13
DD	ggr-2
DD	goa-1
DD	hbl-1
DD	inx-3
DD	lin-14
DD	mod-1
DD	npr-1
DD	ric-7
DD	snb-1
DD	syd-1
DD	syg-1
DD	syg-2
DD	unc-10
DD	unc-104
DD	unc-119
DD	unc-13
DD	unc-25
DD	unc-30
DD	unc-31
DD	unc-47
DD	unc-7
DD	unc-8
DD	unc-9
DD	wrk-1
DVA	acr-15
DVA	ceh-62
DVA	egl-6
DVA	fax-1
DVA	ggr-3
DVA	glr-4
DVA	glr-5
DVA	gpa-14
DVA	inx-3
DVA	mbr-1
DVA	nmr-1
DVA	nmur-1
DVA	ntc-1
DVA	ser-2
DVA	ser-4
DVA	snf-5
DVA	trp-4
DVA	twk-16
DVA	unc-31
DVA	unc-36
DVA	wrk-1
DVB	aex-2
DVB	flp-10
DVB	flp-11
DVB	inx-3
DVB	lim-6
DVB	snf-5
DVB	unc-2
DVB	unc-25
DVB	unc-31
DVB	unc-47
DVC	acr-2
DVC	ceh-14
DVC	ceh-63
DVC	eat-4
DVC	glr-1
DVC	inx-4
DVC	ser-4
DVC	snf-5
DVC	srab-12
DVC	trp-2
DVC	trp-4
DVC	unc-31
DVC	unc-7
FLP	che-2
FLP	che-3
FLP	degt-1
FLP	del-1
FLP	des-2
FLP	dma-1
FLP	eat-4
FLP	egl-46
FLP	flp-21
FLP	flp-4
FLP	glr-4
FLP	mec-10
FLP	mec-3
FLP	mec-7
FLP	osm-9
FLP	pdfr-1
FLP	T07D1.3
FLP	unc-7
FLP	unc-8
HSN	arr-1
HSN	cat-1
HSN	egl-6
HSN	flp-19
HSN	gar-2
HSN	ggr-2
HSN	glr-5
HSN	goa-1
HSN	gsa-1
HSN	ida-1
HSN	inx-3
HSN	irk-1
HSN	kcc-2(c)
HSN	lgc-55
HSN	mec-6
HSN	nca-1
HSN	nlp-15
HSN	nlp-3
HSN	tph-1
HSN	unc-17
HSN	unc-2
HSN	unc-31
HSN	unc-40
HSN	unc-86
I1	acm-2
I1	aqp-5
I1	cca-1
I1	ddr-2
I1	dop-4
I1	flp-6
I1	gcy-10
I1	glr-8
I1	nca-1
I1	nca-2
I1	nlp-3
I1	pdfr-1
I1	rig-3
I1	unc-64
I1	unc-7
I1	zag-1
I2	acm-2
I2	aqp-5
I2	dop-4
I2	eat-4
I2	flp-15
I2	flp-5
I2	glr-7
I2	glr-8
I2	gob-1
I2	kcnl-2
I2	nca-2
I2	nlp-3
I2	nlp-8
I2	prdx-2
I2	rig-1
I2	rig-5
I2	unc-64
I3	ceh-2
I3	gar-3
I3	glr-7
I3	glr-8
I3	nlp-3
I3	rig-6(a)
I3	unc-64
I4	che-3
I4	eat-20
I4	flp-5
I4	nlp-13
I4	nlp-3
I4	prdx-2
I4	rig-3
I4	svh-2
I5	acr-15
I5	eat-20
I5	eat-4
I5	flp-13
I5	flp-2
I5	flp-4
I5	gpa-2
I5	svh-2
I5	trp-2
I5	unc-4
I5	unc-6
I6	flp-4
I6	glr-7
I6	glr-8
I6	nlp-3
I6	unc-17
IL1	aqp-6
IL1	che-2
IL1	che-3
IL1	deg-3
IL1	dyf-11
IL1	eat-20
IL1	eat-4
IL1	flp-3
IL1	gpa-2
IL1	lgc-55
IL1	mec-6
IL1	nlp-11
IL1	nlp-6
IL1	osm-6
IL1	snf-3
IL1	trpa-1
IL1	Y111B2A.8
IL2	cfi-1
IL2	che-2
IL2	che-3
IL2	des-2
IL2	dyf-11
IL2	gcy-19
IL2	glt-4
IL2	gpa-2
IL2	npr-1
IL2	npr-5
IL2	osm-3
IL2	osm-6
IL2	osm-9
IL2	snf-3
IL2	unc-86
LUA	cfi-1
LUA	eat-4
LUA	flp-11
LUA	flp-20
LUA	glr-5
LUA	gpa-10
LUA	inx-11
LUA	itr-1
LUA	nlp-13
LUA	pdf-1
LUA	ser-2
M1	glr-2
M1	gpa-2
M1	ric-19
M1	rig-6(a)
M1	unc-17
M2	flp-18
M2	flp-21
M2	ncam-1
M2	nlp-13
M2	nlp-3
M2	ric-19
M2	rig-5
M2	trxr-1
M2	unc-17
M3	ceh-2
M3	ddr-2
M3	eat-4
M3	flp-13
M3	flp-18
M3	glr-7
M3	glr-8
M3	glt-1
M3	inx-3
M3	mnm-2
M3	nca-1
M3	nlp-3
M3	npr-1
M3	rig-5
M3	syg-1
M3	unc-64
M4	acm-2
M4	cca-1
M4	egl-19
M4	flp-2
M4	flp-21
M4	flp-5
M4	glr-8
M4	nca-2
M4	rig-3
M4	rig-5
M4	ser-7
M4	syg-1
M4	trp-2
M4	unc-17
M4	unc-64
M5	eat-18
M5	flp-1
M5	flp-13
M5	flp-17
M5	glr-8
M5	gpa-2
M5	ntc-1
M5	rig-6(a)
M5	trp-2
M5	unc-17
MC	cca-1
MC	ceh-19(b)
MC	cyp-33E2
MC	flp-2
MC	flp-21
MC	glr-8
MC	inx-3
MC	rig-5
MC	rig-6(a)
MC	tyra-2
MC	unc-17
MC	unc-64
MI	eat-4
MI	glr-7
MI	glr-8
MI	nca-1
MI	nlp-3
MI	sams-5
MI	tag-180
MI	trp-2
MI	unc-64
NSM	bas-1
NSM	cat-1
NSM	cat-4
NSM	ceh-2
NSM	dkf-2(b)
NSM	dop-4
NSM	eat-4
NSM	flp-4
NSM	glr-7
NSM	glr-8
NSM	ins-1
NSM	mgl-1
NSM	mgl-3
NSM	nca-1
NSM	ncam-1
NSM	nlp-13
NSM	nlp-18
NSM	nlp-19
NSM	nlp-3
NSM	ntc-1
NSM	rig-3
NSM	rig-6(a)
NSM	ser-2
NSM	ser-4
NSM	tmc-1
NSM	tph-1
NSM	tyra-2
NSM	unc-64
NSM	unc-86
OLL	ace-1
OLL	che-2
OLL	che-3
OLL	dyf-11
OLL	eat-4
OLL	flp-3
OLL	gpa-2
OLL	grd-8
OLL	hecw-1
OLL	inx-19
OLL	osm-6
OLL	pdfr-1
OLL	ser-2
OLQ	che-3
OLQ	dyf-11
OLQ	eat-20
OLQ	nmur-1
OLQ	npr-1
OLQ	ocr-4
OLQ	osm-6
OLQ	osm-9
OLQ	pdfr-1
OLQ	trpa-1
OLQ	tyra-3
PDA	dop-2
PDA	exp-1
PDA	flp-12
PDA	flp-7
PDA	itr-1
PDA	nmur-1
PDA	unc-8
PDA	wrk-1
PDB	kal-1
PDB	unc-8
PDE	asic-1
PDE	ast-1
PDE	avr-14
PDE	bas-1
PDE	cat-1
PDE	cat-2
PDE	cat-4
PDE	che-2
PDE	che-3
PDE	dat-1
PDE	dop-2
PDE	dyf-11
PDE	gpa-16
PDE	inx-3
PDE	osm-6
PDE	trp-4
PDE	trpa-1
PDE	unc-31
PDE	unc-7
PHA	avr-14
PHA	ceh-14
PHA	ceh-19(b)
PHA	che-12
PHA	che-2
PHA	che-3
PHA	dyf-11
PHA	eat-4
PHA	flp-15
PHA	flp-4
PHA	flp-7
PHA	gcy-12
PHA	gcy-17
PHA	gpa-1
PHA	gpa-13
PHA	gpa-14
PHA	gpa-15
PHA	gpa-2
PHA	gpa-3
PHA	ida-1
PHA	ncs-1
PHA	ncx-3
PHA	nlp-14
PHA	nlp-7
PHA	npr-1
PHA	npr-5
PHA	nsy-5
PHA	ocr-2
PHA	osm-3
PHA	osm-6
PHA	osm-9
PHA	pdf-1
PHA	pdf-2
PHA	pdfr-1
PHA	rgs-3
PHA	ser-3
PHA	sod-1
PHA	srb-6
PHA	srg-13
PHA	tax-6
PHA	tmc-1
PHA	trpa-1
PHB	avr-14
PHB	ceh-14
PHB	che-12
PHB	che-2
PHB	che-3
PHB	dyf-11
PHB	eat-4
PHB	flp-4
PHB	flp-7
PHB	gpa-1
PHB	gpa-13
PHB	gpa-14
PHB	gpa-15
PHB	gpa-2
PHB	gpa-3
PHB	gpa-6
PHB	gpa-9
PHB	gpc-1
PHB	ida-1
PHB	ncs-1
PHB	ncx-3
PHB	nlp-1
PHB	npr-1
PHB	npr-5
PHB	nsy-5
PHB	ocr-2
PHB	osm-3
PHB	osm-6
PHB	osm-9
PHB	pdf-1
PHB	pdf-2
PHB	pdfr-1
PHB	qui-1
PHB	rgs-3
PHB	ser-3
PHB	sod-1
PHB	srb-6
PHB	tax-6
PHB	trpa-1
PHB	unc-36
PHC	avr-14
PHC	ceh-14
PHC	dop-1
PHC	eat-4
PHC	flp-11
PHC	ida-1
PLM	acr-23
PLM	avr-14
PLM	C03A3.3
PLM	cct-2
PLM	cct-4
PLM	deg-3
PLM	degt-1
PLM	dop-1
PLM	eat-4
PLM	flp-20
PLM	flp-8
PLM	gcy-35
PLM	glr-8
PLM	gpa-16
PLM	inx-3
PLM	inx-7
PLM	mec-10
PLM	mec-17
PLM	mec-18
PLM	mec-2
PLM	mec-3
PLM	mec-4
PLM	mec-6
PLM	mec-9
PLM	nlp-7
PLM	pdfr-1
PLM	T07D1.3
PLM	tyra-2
PLM	unc-36
PLM	unc-86
PLM	wrk-1
PLN	bam-2
PLN	dop-1
PLN	gcy-35
PLN	inx-7
PLN	syg-2
PQR	che-2
PQR	che-3
PQR	daf-28
PQR	dkf-2(b)
PQR	dop-4
PQR	dyf-11
PQR	eat-4
PQR	flp-10
PQR	flp-3
PQR	gcy-25
PQR	gcy-32
PQR	gcy-33
PQR	gcy-34
PQR	gcy-35
PQR	gcy-36
PQR	gcy-37
PQR	glb-5
PQR	gpa-13
PQR	gpa-8
PQR	mnm-2
PQR	ncx-5
PQR	npr-1
PQR	npr-4
PQR	ntr-1
PQR	ntr-2
PQR	osm-6
PQR	pdf-1
PQR	pdf-2
PQR	pdfr-1
PQR	rgs-9
PQR	tax-2
PQR	tax-4
PQR	tmc-1
PVC	cfi-1
PVC	deg-3
PVC	des-2
PVC	egl-3
PVC	flp-10
PVC	flp-11
PVC	flp-20
PVC	glr-1
PVC	glr-2
PVC	glr-5
PVC	gpa-16
PVC	mec-6
PVC	ncam-1
PVC	nmr-1
PVC	nmr-2
PVC	nsy-5
PVC	pdfr-1
PVC	rig-1
PVC	rig-6(a)
PVC	ser-2
PVC	unc-36
PVC	unc-8
PVD	avr-14
PVD	deg-3
PVD	degt-1
PVD	des-2
PVD	dma-1
PVD	dop-1
PVD	dop-3
PVD	eat-4
PVD	egl-46
PVD	F49H12.4
PVD	flp-22
PVD	flp-4
PVD	glr-4
PVD	mec-10
PVD	mec-6
PVD	mec-7
PVD	mec-9
PVD	nlp-11
PVD	osm-9
PVD	ser-2
PVD	ser-2
PVD	trpa-1
PVD	tyra-2
PVD	unc-33
PVD	unc-7
PVM	acr-23
PVM	egl-3
PVM	flp-20
PVM	flp-4
PVM	flp-8
PVM	gar-1
PVM	mec-10
PVM	mec-17
PVM	mec-18
PVM	mec-2
PVM	mec-4
PVM	mec-6
PVM	mec-9
PVM	pdfr-1
PVM	tyra-2
PVM	unc-2
PVM	unc-36
PVM	unc-8
PVN	ceh-14
PVN	pdf-1
PVP	ddr-1
PVP	ddr-2
PVP	glr-4
PVP	mbr-1
PVP	nlp-7
PVP	pdf-1
PVP	pdf-2
PVP	unc-30
PVQ	acr-15
PVQ	acr-2
PVQ	asic-1
PVQ	ceh-14
PVQ	dkf-2(b)
PVQ	dop-1
PVQ	eat-4
PVQ	ggr-1
PVQ	glr-1
PVQ	glr-5
PVQ	gpa-14
PVQ	gpa-9
PVQ	inx-3
PVQ	nsy-5
PVQ	ntr-1
PVQ	ntr-2
PVQ	pdfr-1
PVQ	qui-1
PVQ	ser-3
PVQ	sra-6
PVQ	trp-2
PVQ	unc-36
PVQ	unc-6
PVR	ceh-14
PVR	dkf-2(b)
PVR	eat-4
PVR	flp-10
PVR	flp-12
PVR	flp-20
PVR	ggr-1
PVR	inx-3
PVR	ntr-1
PVR	ntr-2
PVT	ceh-14
PVT	flp-20
PVT	flp-5
PVT	flp-6
PVT	gcy-1
PVT	gcy-14
PVT	gcy-2
PVT	gcy-3
PVT	gpa-2
PVT	gpa-3
PVT	inx-3
PVT	lim-6
PVT	lite-1
PVT	nmur-1
PVT	pdf-1
PVT	pdf-2
PVT	ser-2
PVT	ser-4
PVT	sra-11
PVT	syg-2
PVT	trp-2
PVT	tyra-3
PVT	unc-6
PVT	zag-1
PVT	zig-2
PVW	ceh-14
PVW	dkf-2(b)
PVW	flp-2
PVW	flp-22
PVW	flp-7
PVW	ntr-1
PVW	ntr-2
PVW	pdfr-1
RIA	daf-16
RIA	dop-2
RIA	eat-4
RIA	gcy-2
RIA	glr-1
RIA	glr-2
RIA	glr-3
RIA	glr-6
RIA	glt-4
RIA	gpa-14
RIA	ins-3
RIA	ins-4
RIA	magi-1
RIA	nlp-22
RIA	rig-4
RIA	ser-2
RIA	tax-6
RIA	trp-1
RIA	unc-7
RIB	acr-16
RIB	aptf-1
RIB	dop-1
RIB	flp-20
RIB	glr-4
RIB	gpc-1
RIB	mod-1
RIB	rig-6(a)
RIB	ser-4
RIB	tax-6
RIB	trp-1
RIB	trp-2
RIC	C41G7.6
RIC	casy-1
RIC	cat-1
RIC	daf-1
RIC	dkf-2(b)
RIC	dop-3
RIC	F08G12.8
RIC	flp-22
RIC	flp-7
RIC	glr-5
RIC	hen-1
RIC	lin-11
RIC	mbr-1
RIC	mgl-3
RIC	mod-1
RIC	nlp-7
RIC	nmur-1
RIC	nsy-5
RIC	ntr-1
RIC	rig-1
RIC	rig-5
RIC	rig-6(a)
RIC	ser-2
RIC	syg-2
RIC	tbh-1
RIC	tdc-1
RIC	wrk-1
RID	acr-15
RID	acr-16
RID	ceh-10
RID	des-2
RID	dop-2
RID	exp-1
RID	flp-2
RID	kal-1
RID	magi-1
RID	mod-1
RID	pdf-1
RID	pdf-2
RID	ser-2
RIF	glr-2
RIF	glr-4
RIF	glr-5
RIF	magi-1
RIF	mbr-1
RIF	ntr-2
RIF	pdfr-1
RIF	rig-5
RIF	rig-6(a)
RIF	sra-11
RIF	syg-1
RIF	unc-6
RIG	eat-4
RIG	egl-3
RIG	flp-1
RIG	flp-18
RIG	glr-1
RIG	glr-2
RIG	mbr-1
RIG	npr-1
RIG	sra-11
RIG	syg-1
RIG	trp-2
RIG	unc-30
RIG	wrk-1
RIH	cat-1
RIH	mbr-1
RIH	nmur-1
RIH	rig-4
RIH	tph-1
RIH	unc-30
RIM	acr-15
RIM	daf-1
RIM	dop-1
RIM	eat-4
RIM	flp-18
RIM	gcy-13
RIM	glr-1
RIM	glr-4
RIM	glr-5
RIM	ins-7
RIM	magi-1
RIM	mod-1
RIM	nmr-1
RIM	nmr-2
RIM	pdf-2
RIM	rig-6(a)
RIM	syg-1
RIM	syg-2
RIM	tax-6
RIM	tdc-1
RIM	trp-1
RIM	trp-2
RIP	gpa-16
RIP	inx-4
RIR	glr-2
RIR	mbr-1
RIS	aptf-1
RIS	dop-1
RIS	glr-1
RIS	lim-6
RIS	pdf-2
RIS	ser-4
RIS	syg-1
RIS	tax-6
RIS	unc-25
RIS	unc-47
RIS	unc-7
RIV	flp-22
RIV	npr-1
RIV	npr-4
RIV	trp-2
RIV	unc-7
RMD	casy-1
RMD	eat-16
RMD	eat-4
RMD	flp-7
RMD	glr-1
RMD	glr-2
RMD	glr-4
RMD	glr-5
RMD	lgc-55
RMD	magi-1
RMD	mgl-1
RMD	rig-1
RMD	rig-5(a)
RMD	rig-5(b)
RMD	rig-5
RMD	rig-6(a)
RMD	tax-6
RMD	trp-1
RMD	trp-2
RMD	unc-36
RMD	unc-7
RMD	wrk-1
RME	avr-15
RME	ceh-10
RME	glc-2
RME	glr-1
RME	glr-5
RME	lim-6
RME	magi-1
RME	mod-1
RME	ntr-2
RME	pdf-1
RME	pdfr-1
RME	rig-4
RME	rig-6(a)
RME	ser-2
RME	unc-25
RME	unc-47
RME	unc-7
RME	wrk-1
RME	zag-1
RMG	avr-15
RMG	dkf-2(b)
RMG	flp-1
RMG	flp-21
RMG	flp-5
RMG	flp-8
RMG	glr-4
RMG	glr-5
RMG	ncs-1
RMG	npr-1
RMG	pdf-1
SAA	acr-15
SAA	flp-12
SAA	flp-7
SAA	glr-4
SAA	npr-1
SAA	pdf-1
SAA	rig-6(a)
SAA	syg-1
SAA	trp-2
SAA	unc-104
SAA	unc-7
SAB	exp-1
SAB	flp-11
SAB	glr-4
SAB	glr-5
SAB	ser-2
SAB	snb-1
SAB	syg-1
SAB	unc-10
SAB	unc-104
SAB	unc-31
SAB	unc-4
SDQ	egl-3
SDQ	egl-6
SDQ	flp-12
SDQ	gcy-35
SDQ	lgc-55
SDQ	nmur-1
SDQ	npr-1
SDQ	ser-2
SDQ	tyra-3
SDQ	unc-119
SDQ	unc-2
SDQ	unc-31
SDQ	unc-36
SIA	acr-15
SIA	dop-2
SIA	dop-3
SIA	ggr-2
SIA	ggr-3
SIA	pdf-1
SIA	rig-6(a)
SIA	ser-2
SIA	ser-3
[truncated: 167 more rows]
